# Supplementary material for: State-Level Health Disparity Is Associated with Sarcoidosis Mortality
Source: J Clin Med. 2021 May 27;10(11):2366. doi: 10.3390/jcm10112366 (PMC8199085; doi:10.3390/jcm10112366)
Supplement: Supplementary file 1 [file jcm-10-02366-s001.zip]

Archive with 1 entries (1 files):
- jcm-1207946-supplementary.pdf
